# Supplementary material for: The Hypercoagulable Profile of Patients with Bone Tumors: A Pilot Observational Study Using Rotational Thromboelastometry
Source: Cancers (Basel). 2022 Aug 15;14(16):3930. doi: 10.3390/cancers14163930 (PMC9406421; doi:10.3390/cancers14163930)
Supplement: Supplementary file 1 [file cancers-14-03930-s001.zip]

Archive with 1 entries (1 files):
- cancers-1833431-supplementary.pdf
